# Supplementary material for: Comparative metagenomic analysis of diarrheal and non-diarrheal gut microbiome delineating the identification of prospective prognostic markers and probiotics to protect from diarrhea: a brief report
Source: Front Cell Infect Microbiol. 2026 Mar 31;16:1729497. doi: 10.3389/fcimb.2026.1729497 (PMC13076582; doi:10.3389/fcimb.2026.1729497)
Supplement: Supplementary file 1 [file Table1.xlsx]

## Sheet: Sheet1
Supplementary Table S1 Details of diarrheal stool samples
S.no.	Sample ID	Pathogen isolated
1	21	Diarrheal-unknown etiology
2	22	Diarrheal-V.cholerae O1 Ogawa
3	23	Diarrheal-V.cholerae O1 Ogawa+ E.coli
4	24	Diarrheal-unknown etiology
5	25	Diarrheal-V.cholerae O1 Ogawa
Supplementary Table S2 Details of non-diarrheal stool samples
Sample ID	Gender	Age	Sample type
CS1	F	4	Non-diarrheal
CS2	M	2	Non-diarrheal
CS3	F	8	Non-diarrheal
CS4	M	11	Non-diarrheal
CS5	F	57	Non-diarrheal
CS6	M	45	Non-diarrheal
CS7	M	41	Non-diarrheal
CS8	M	12	Non-diarrheal
CS9	F	4	Non-diarrheal
CS10	M	4	Non-diarrheal
CS11	F	30	Non-diarrheal
CS12	F	9	Non-diarrheal
CS13	M	13	Non-diarrheal
CS14	M	5	Non-diarrheal
CS15	F	35	Non-diarrheal
CS16	M	7	Non-diarrheal
CS17	M	3	Non-diarrheal
CS18	F	26	Non-diarrheal
CS19	M	3	Non-diarrheal
CS20	F	1	Non-diarrheal
CS21	M	7	Non-diarrheal
CS22	F	11	Non-diarrheal
CS25	F	4	Non-diarrheal
